# Supplementary material for: Unraveling the Significance of Nanog in the Generation of Embryonic Stem-like Cells from Spermatogonia Stem Cells: A Combined In Silico Analysis and In Vitro Experimental Approach
Source: Int J Mol Sci. 2024 Apr 29;25(9):4833. doi: 10.3390/ijms25094833 (PMC11084519; doi:10.3390/ijms25094833)
Supplement: Supplementary file 1 [file ijms-25-04833-s001.zip]

Archive with 1 entries (1 files):
- ijms-2907549-supplementary.pdf
